# Supplementary material for: Ultrasound for the Detection of Inflammatory Abdominal Aortic Aneurysms: A Case and Validation Series
Source: Diagnostics (Basel). 2023 May 9;13(10):1669. doi: 10.3390/diagnostics13101669 (PMC10216955; doi:10.3390/diagnostics13101669)
Supplement: Supplementary file 1 [file diagnostics-13-01669-s001.zip]

Archive with 1 entries (1 files):
- diagnostics-2349896-supplementary.pdf
